# Supplementary material for: HIV Therapy: The Latest Developments in Antiviral Drugs—A Scoping Review
Source: Biomedicines. 2025 Oct 27;13(11):2629. doi: 10.3390/biomedicines13112629 (PMC12650496; doi:10.3390/biomedicines13112629)
Supplement: Supplementary file 1 [file biomedicines-13-02629-s001.zip]

Archive with 1 entries (1 files):
- biomedicines-3906926-supplementary.pdf
